# Supplementary material for: Recall accuracy of weekly automated surveys of health care utilization and infectious disease symptoms among infants over the first year of life
Source: PLoS One. 2019 Dec 17;14(12):e0226623. doi: 10.1371/journal.pone.0226623 (PMC6917293; doi:10.1371/journal.pone.0226623)
Supplement: S1 File — Data dictionary for data files S2 File and S3 File. (XLSX) [file pone.0226623.s001.xlsx]

## Sheet: Sheet1
Field	Description	Detail (if applicable)
S2_File	Data Per Mother
Study_ID	Subject identifier																										ageCat	eduCat	anyconcord	visits
MomAge	Maternal age in years
MomEdu	Maternal education in years
RaceEth	Maternal race / ethnicity	A HNH - Asian, Hispanic or non-Hispanic B HNH - Black, Hispanic or non-Hispanic W NH - White, non-Hispanic WO H - White or Other, Hispanic
USBorn	Mother born in the US	1: Yes 0: No
Spanish	Mother's preferred language: Spanish	1: Yes 0: No
Firstborn	First born child	1: Yes 0: No
Girl	Sex of baby: girl	1: Yes 0: No
Adults	Number of adults in the household
Minors	Number of children aged less than 18 years in the household
Crowding	Houshold density (people per room)
SurveyDays	Days between first and last survey in first year
NumSurveys	Number of surveys completed in first year
Completion	Proportion of expected surveys completed during the first year
AllSickVisits	Number of all visits for illness (either reported, recorded or both)
SickSurveys	Number of surveys where a HCP visit was reported
MedRec	Number of medical visits for illness
Pairs	Number of survey/record pairs available for same illness report
NumConcord	Number of concordant survey/record pairs
S3_File	Data Per Visit
Visit_ID	Visit identifier
Study_ID	Subject identifier
SurveyType	Data collection method	IVR: interactive voice response Web: email Per: person
Location	Health care encounter location	Hos: hospital ER: emergency room Urg: urgent care PCP: primary care provider Oth: other
MomFever	Mother reported a fever	1: Yes 0: No
DocTemp	Temperature measurement at HCP location
NoReportedVisit	No health care encounter reported	1: Yes
RespInf	Diagnosis: respiratory infection	1: Yes 0: No
Fever	Diagnosis: fever	1: Yes 0: No
Gastro	Diagnosis: gastroenteritis	1: Yes 0: No
Conjunc	Diagnosis: conjuctivitis	1: Yes 0: No
Allergy	Diagnosis: Allergy	1: Yes 0: No
NonAllRash	Diagnosis: Non-allergic rash	1: Yes 0: No
Other	Diagnosis: Other	1: Yes 0: No
PairNum	Nth pair for this participant
Concord	Concordance between report and record	1: Yes 0: No
MoFromBirth	Months since birth when visit occurred
