# Supplementary material for: Recall accuracy of weekly automated surveys of health care utilization and infectious disease symptoms among infants over the first year of life
Source: PLoS One. 2019 Dec 17;14(12):e0226623. doi: 10.1371/journal.pone.0226623 (PMC6917293; doi:10.1371/journal.pone.0226623)
Supplement: S2 File — Per mother data including number of concordant visits. (CSV) [file pone.0226623.s002.csv]

Study_ID	MomAge	MomEdu	RaceEth	USBorn	Spanish	Firstborn	Girl	Adults	Minors	Crowding	SurveyDays	NumSurveys	Completion	AllSickVisits	SickSurveys	MedRec	Pairs	NumConcord									ageCat	eduCat	anyconcord	visits
1002	41	17	A H/NH	0	0	0	0	2	1	1.5	357	46	0.9	2	1	2	1	1									4	4	0	2
1005	34	18	A H/NH	1	0	1	0	2	0	1	209	27	0.9	5	4	4	3	1									3	3	0	2
1006	23	15	A H/NH	1	0	0	0	4	4	2	343	48	0.98	6	6	2	2	1									1	1	0	1
1009	36	14	B H/NH	1	0	1	1	2	3	1.7	357	50	0.98	13	13	12	12	3									1	1	0	1
1060	38	18	A H/NH	0	1	0	0	4	2	1.5	345	33	0.67	4	3	2	1	0									3	1	0	2
1061	33	15	W,O H	0	0	1	1	2	0	1	343	41	0.84	2	1	2	1	0									3	1	0	3
1063	25	9	W,O H	0	1	1	1	5	0	2.5	341	48	0.99	8	8	6	6	3									3	4	0	1
1067	35	14	W,O H	0	0	1	0	3	0	1.5	321	42	0.92	7	7	1	1	1									2	1	0	2
1087	18	11	B H/NH	1	0	0	0	2	1	0.5	307	43	0.98	1	1	1	1	0									1	1	0	4
2022	19	11	W,O H	0	1	0	1	2	1	3	343	43	0.88	1	1	1	1	0									4	3	0	1
2040	31	11	A H/NH	1	0	0	1	2	0	0.7	36	5	0.97	2	1	2	1	0									4	3	0	1
2048	38	16	W NH	0	0	0	0	2	1	1.5	335	47	0.98	6	6	3	3	3									1	2	0	1
2071	20	12	W,O H	1	0	0	0	4	0	2	350	46	0.92	4	3	3	2	2									2	3	0	3
2081	30	9	W,O H	0	1	1	0	6	1	1.8	357	48	0.94	1	1	1	1	1									1	3	0	1
2085	29	12	W,O H	0	1	1	1	3	3	3	322	43	0.93	4	4	2	2	1									1	2	0	1
2103	31	9	W,O H	1	0	0	1	1	3	2	280	33	0.83	5	3	4	2	0									2	2	0	1
2143	32	15	W NH	0	0	0	0	5	1	2	339	44	0.91	4	4	4	4	3									4	1	0	2
2146	40	18	W NH	0	0	0	0	2	1	1	343	48	0.98	2	2	2	2	2									2	2	0	2
2147	33	20	W NH	1	0	1	0	2	0	2	343	49	1	1	1	1	1	1									1	2	0	1
2169	28	9	W,O H	0	1	0	0	6	1	1.8	328	44	0.94	8	7	5	4	3									2	1	0	2
2201	31	18	A H/NH	0	0	0	1	2	1	1	344	43	0.88	2	2	1	1	0									2	1	0	4
2211	33	4	W,O H	0	1	0	0	2	1	0.8	314	42	0.94	5	4	5	4	2									4	1	0	1
2249	21	12	W,O H	0	1	1	0	5	1	1.5	211	21	0.7	3	3	2	2	1									2	3	0	3
2260	29	20	W NH	1	0	1	0	2	0	0.4	343	49	1	2	2	1	1	1									4	4	1	2
2274	33	14	W,O H	1	0	1	0	2	0	0.5	344	48	0.98	3	3	3	3	2									4	4	1	3
2283	33	16	A H/NH	0	0	1	0	2	1	0.8	343	49	1	4	3	3	2	2									1	3	1	2
2335	26	9	W,O H	0	1	0	1	4	3	1.8	336	46	0.96	3	2	2	1	0									4	3	1	4
2341	35	9	W,O H	0	1	0	1	6	3	2.3	330	41	0.87	5	4	3	2	2									1	1	1	4
2343	19	11	W,O H	1	0	0	1	5	1	1.2	204	9	0.31	11	3	9	1	0									4	3	1	1
2361	36	15	A H/NH	0	0	1	1	3	0	0.8	300	17	0.4	1	1	1	1	0									4	3	1	2
2365	29	16	A H/NH	0	0	0	1	3	2	1.3	337	44	0.91	5	5	4	4	1									1	2	1	2
2371	40	14	W NH	0	0	1	0	3	0	0.8	176	20	0.8	1	1	1	1	0									2	1	1	1
2374	23	13	W,O H	0	0	0	0	2	1	0.8	319	33	0.72	6	3	4	1	1									2	2	1	2
2379	27	13	W,O H	0	0	1	1	2	1	0.8	351	37	0.74	2	2	1	1	1									3	3	1	3
2387	24	12	W,O H	0	1	1	0	4	0	1.3	334	26	0.54	5	5	1	1	1									4	4	1	2
2397	31	11	B H/NH	1	0	0	1	5	3	1.1	322	26	0.57	3	1	3	1	1									3	4	1	1
2420	23	12	W,O H	0	0	0	1	2	2	1	315	34	0.76	3	3	1	1	0									2	1	1	3
2421	32	17	A H/NH	0	0	0	1	2	1	0.8	343	48	0.98	9	9	8	8	7									3	1	1	3
2424	28	14	B H/NH	0	0	1	0	2	0	0.7	344	42	0.85	4	3	4	3	0									1	2	1	2
2429	23	14	W,O H	1	0	0	0	2	1	1.5	176	22	0.88	3	3	1	1	0									2	4	1	1
2437	31	9	W,O H	0	1	0	0	2	2	4	343	44	0.9	1	1	1	1	1									3	3	1	2
2439	29	11	W,O H	0	1	0	0	11	5	1.6	315	43	0.96	1	1	1	1	1									3	3	1	2
2443	34	20	A H/NH	1	0	0	0	2	1	0.6	343	48	0.98	5	5	4	4	2									4	1	1	2
2451	18	12	W,O H	1	1	1	1	4	0	0.8	332	18	0.38	2	2	1	1	0									2	3	1	3
2457	32	9	W,O H	0	1	0	1	6	0	1.2	323	38	0.82	2	2	1	1	1									1	3	1	3
2458	26	12	W,O H	0	0	0	1	4	4	1.1	349	47	0.94	1	1	1	1	0									2	3	1	1
2461	28	20	W,O H	1	0	0	0	2	1	1	349	44	0.88	1	1	1	1	1									1	2	1	1
2463	34	20	W,O H	1	0	0	0	2	1	0.6	336	42	0.88	7	7	7	7	5									3	1	1	2
2467	34	11	W,O H	0	1	0	0	2	3	2.5	315	28	0.62	3	2	2	1	0									3	4	1	4
2480	34	13	W,O H	0	1	0	1	5	2	1.8	336	37	0.77	2	2	1	1	1									3	1	1	1
2490	42	18	W NH	1	0	1	0	2	0	0.5	336	47	0.98	3	3	2	2	1									2	1	1	1
2491	24	12	W,O H	0	0	0	1	3	3	1.5	265	30	0.79	8	8	6	6	3									4	4	1	3
2513	26	12	A H/NH	0	0	0	0	2	1	1	322	43	0.93	3	3	3	3	0									3	1	1	1
2533	19	12	W,O H	1	0	1	1	4	1	1.3	238	28	0.82	1	1	1	1	0									2	4	1	1
2546	29	15	B H/NH	1	0	0	1	4	3	1.2	342	45	0.92	2	2	2	2	1									4	4	1	4
2548	24	15	W,O H	1	0	0	0	6	1	0.9	328	42	0.9	5	5	2	2	1									4	3	1	1
2575	32	15	W,O H	0	1	0	0	4	1	1	308	31	0.7	4	3	2	1	1									4	4	1	2
2577	30	9	W,O H	0	1	0	0	2	2	1.3	344	41	0.83	2	2	2	2	0									1	2	1	4
2586	28	6	W,O H	0	1	0	0	3	1	1	335	46	0.96	7	7	7	7	0									2	3	1	2
2599	35	19	W,O H	1	0	0	0	2	1	0.5	349	47	0.94	2	2	2	2	2									1	3	1	2
2603	36	12	W,O H	1	0	0	0	3	3	1.2	350	47	0.94	3	3	3	3	3									3	3	1	2
2609	29	16	W NH	1	0	1	0	4	0	0.7	350	48	0.96	6	4	6	4	2									4	4	1	2
2645	35	12	W,O H	0	1	0	1	4	3	1.8	280	36	0.9	2	1	2	1	1									4	2	1	2
2646	35	9	W,O H	0	1	0	0	4	5	2.3	342	41	0.84	2	2	1	1	0									2	3	1	4
2657	31	10	W,O H	0	1	0	1	3	2	1.7	342	45	0.92	4	2	4	2	1									4	2	1	2
2660	34	20	W NH	0	0	0	1	2	1	0.4	336	45	0.94	7	7	7	7	5									3	1	1	3
2661	35	18	W NH	1	0	1	1	2	0	0.4	349	46	0.92	4	4	4	4	3									4	4	1	4
2673	30	12	W,O H	0	1	0	0	3	1	0.8	330	43	0.91	2	2	2	2	1									4	4	1	3
2693	20	12	W,O H	0	0	1	0	6	2	1.1	326	13	0.28	9	4	8	3	1									2	2	1	2
2694	35	19	A H/NH	1	0	0	1	2	2	0.8	344	45	0.92	5	5	5	5	2									1	2	1	4
2701	27	16	W,O H	1	0	1	1	2	0	0.7	323	43	0.93	6	3	5	2	0									4	4	1	3
2729	30	16	A H/NH	0	0	1	1	2	0	1	350	44	0.88	7	3	7	3	1									2	3	1	4
2730	29	7	W,O H	0	1	0	1	4	4	1.3	321	43	0.94	3	3	3	3	1									2	1	1	2
2732	24	9	W,O H	0	1	0	1	3	1	0.7	351	45	0.9	1	1	1	1	1									1	1	1	1
2735	33	20	W NH	1	0	1	0	2	0	0.5	335	49	1.02	2	2	2	2	2									3	4	1	2
