# Supplementary material for: Recall accuracy of weekly automated surveys of health care utilization and infectious disease symptoms among infants over the first year of life
Source: PLoS One. 2019 Dec 17;14(12):e0226623. doi: 10.1371/journal.pone.0226623 (PMC6917293; doi:10.1371/journal.pone.0226623)
Supplement: S3 File — Per visit data including survey type, location of visit, diagnoses and concordance status comparing the survey report to the medical record. (CSV) [file pone.0226623.s003.csv]

Visit_ID	Study_ID	SurveyType	Location	MomFever	DocTemp	NoReportedVisit	RespInf	Fever	Gastro	Conjunc	Allergy	NonAllRash	Other	PairNum	Concord	MoFromBirth
1	1002	IVR	PCP				0	0	0	0	0	0	1	1	1	4
2	1005	IVR	ER	1	100.6		1	0	0	0	0	0	1	1	1	4
3	1005	IVR	PCP				0	0	0	0	1	0	0	2	0	0
4	1005	IVR	PCP				0	0	0	0	1	0	0	3	0	0
5	1006	IVR	Hos	0	102.1		1	1	0	0	0	0	1	1	0	7
6	1006	IVR	Hos				0	0	0	0	0	0	1	2	1	4
7	1009	IVR	PCP				0	0	0	1	0	0	0	1	0	4
8	1009	IVR	PCP				1	0	0	0	0	0	1	2	0	1
9	1009	IVR	PCP				1	0	0	0	0	0	0	3	0	1
10	1009	IVR	PCP				1	0	0	0	1	0	1	4	0	1
11	1009	IVR	PCP				1	0	0	0	1	0	0	5	1	1
12	1009	IVR	PCP				1	0	0	0	0	0	0	6	0	5
13	1009	IVR	PCP				1	0	0	0	0	0	0	7	1	1
14	1009	IVR	PCP				0	0	1	0	0	1	1	8	0	3
15	1009	IVR	PCP				1	0	0	1	0	0	0	9	0	1
16	1009	IVR	PCP				1	0	0	0	1	0	0	10	0	4
17	1009	IVR	PCP				1	0	0	0	1	0	0	11	0	1
18	1009	IVR	PCP				1	0	0	0	1	0	0	12	1	1
19	1060	Web	PCP	0	103		1	0	0	0	0	0	0	1	0	3
20	1061	IVR	PCP				0	0	0	0	0	0	1	1	0	6
21	1063	IVR	PCP				1	0	0	0	0	0	0	1	0	3
22	1063	IVR	PCP	1			1	0	0	0	0	0	1	2	1	5
23	1063	IVR	Hos				1	0	0	0	0	0	0	3	1	3
24	1063	IVR	PCP				1	0	0	0	0	0	0	4	0	3
25	1063	IVR	ER	0	100.3		0	1	0	0	0	0	1	5	1	1
26	1063	IVR	PCP				0	0	1	0	0	0	0	6	0	5
27	1067	IVR	ER	1	101.3		1	0	0	0	0	0	0	1	1	4
28	1087	IVR	ER	0	102.4		1	0	0	0	0	0	0	1	0	5
29	2022	IVR	PCP				0	0	0	0	0	0	1	1	0	4
30	2040	Per	Hos				0	0	0	0	0	0	1	1	0	0
31	2048	IVR	PCP				0	0	0	1	0	0	0	1	1	5
32	2048	IVR	PCP	1			1	0	0	0	0	1	0	2	1	4
33	2048	Web	PCP	1			1	0	0	0	0	0	0	3	1	4
34	2071	IVR	ER				0	0	0	0	0	0	1	1	1	1
35	2071	IVR	ER	1	102		1	0	0	0	0	0	0	2	1	4
36	2081	IVR	PCP				1	0	0	0	0	0	0	1	1	1
37	2085	IVR	Urg	1		1	1	0	0	0	0	0	1	1	0	3
38	2085	IVR	PCP	1	100.9		0	1	0	0	0	0	1	2	1	2
39	2103	Per	Urg				0	0	0	0	0	1	0	1	0	6
40	2103	IVR	ER				0	0	0	0	0	0	1	2	0	4
41	2143	Web	Oth				0	0	0	0	1	0	1	1	0	6
42	2143	Web	PCP				1	0	0	0	0	0	0	2	1	3
43	2143	Web	PCP	1			1	0	1	0	0	0	0	3	1	6
44	2143	Web	Urg	1			1	0	0	0	0	0	0	4	1	6
45	2146	Web	PCP	1	101.3		1	0	0	0	0	0	0	1	1	4
46	2146	Web	PCP				1	0	0	0	0	0	0	2	1	1
47	2147	IVR	PCP				0	0	0	0	0	1	0	1	1	0
48	2169	IVR	PCP				1	0	0	0	0	1	0	1	1	5
49	2169	IVR	PCP				1	0	0	0	0	0	0	2	0	3
50	2169	IVR	Oth	1	103		1	0	0	0	0	0	0	3	1	2
51	2169	IVR	Urg	0	100		1	0	0	0	0	0	0	4	1	5
52	2201	IVR	PCP				0	0	0	0	1	0	0	1	0	4
53	2211	IVR	PCP				1	0	0	0	0	0	0	1	0	5
54	2211	IVR	Urg	1	103		1	0	0	0	0	0	0	2	1	1
55	2211	IVR	ER	0	104		0	0	1	0	0	0	0	3	0	5
56	2249	IVR	PCP				1	0	0	0	0	1	0	1	0	5
57	2249	IVR	PCP	1	100.4		1	0	0	0	0	0	0	2	1	0
58	2260	Web	PCP	1	102.9		0	1	0	0	0	0	0	1	1	3
59	2274	Web	PCP				0	0	0	0	0	0	1	1	0	5
60	2274	Web	PCP				1	0	0	0	0	0	0	2	1	1
61	2274	Web	PCP				0	0	0	0	0	1	0	3	1	7
62	2283	Web	PCP	1	104		1	0	0	0	0	0	0	1	1	0
63	2283	Web	PCP	1	102.9		1	0	0	0	0	0	0	2	1	6
64	2335	IVR	PCP				1	0	0	0	0	0	0	1	0	0
65	2341	IVR	PCP	1			0	1	0	0	0	0	1	1	1	2
66	2341	IVR	ER	1			1	0	0	0	0	0	0	2	1	2
67	2343	Per	PCP				1	0	0	1	0	0	0	1	0	7
68	2361	Web	Urg				0	0	0	0	0	1	0	1	0	4
69	2365	IVR	PCP				1	0	0	0	0	0	0	1	0	5
70	2365	IVR	PCP				1	0	0	0	0	0	0	2	0	7
71	2365	Per	PCP	1			0	1	0	0	1	0	0	3	1	2
72	2365	IVR	PCP				1	0	0	0	1	0	0	4	0	4
73	2371	Web	PCP				0	0	0	1	0	0	0	1	0	5
74	2374	Web	Urg	1	101		0	1	0	0	0	0	0	1	1	0
75	2379	IVR	PCP	1	101		0	1	0	0	0	1	0	1	1	12
76	2387	Per	Urg	1			1	0	1	0	0	0	0	1	1	4
77	2397	Per	ER	1			0	0	0	0	0	0	1	1	1	2
78	2420	IVR	Urg	0	102		1	0	0	0	0	0	0	1	0	6
79	2421	Web	PCP				0	0	0	0	0	0	1	1	1	7
80	2421	Web	Oth				0	0	0	0	1	1	1	2	1	0
81	2421	Web	PCP				1	0	0	0	0	0	0	3	1	7
82	2421	Web	PCP	1			1	0	0	0	0	0	0	4	1	4
83	2421	Web	PCP				0	0	0	0	1	0	0	5	0	1
84	2421	Web	PCP				0	0	0	0	1	0	0	6	1	1
85	2421	Web	PCP				0	0	0	0	1	0	0	7	1	5
86	2421	Web	PCP	1			1	0	0	0	0	0	0	8	1	7
87	2424	IVR	PCP	0	102		0	1	0	0	0	0	0	1	0	1
88	2424	IVR	Urg				1	0	0	0	0	0	0	2	0	1
89	2424	IVR	Urg				1	0	0	0	0	0	0	3	0	1
90	2429	IVR	ER				1	0	0	0	0	0	0	1	0	3
91	2437	IVR	PCP	1			0	0	1	0	0	0	0	1	1	5
92	2439	IVR	PCP	1	100.3		1	0	0	0	0	0	0	1	1	6
93	2443	Web	Oth				0	0	0	1	0	0	0	1	0	1
94	2443	Web	PCP				0	0	0	0	1	0	1	2	1	5
95	2443	Web	PCP				0	0	0	0	1	0	0	3	0	4
96	2443	Web	PCP				0	0	0	0	1	0	1	4	1	0
97	2451	Web	PCP				1	0	0	0	0	0	0	1	0	0
98	2457	Per	Urg				1	0	0	0	0	0	0	1	1	14
99	2458	IVR	Urg	0	102		1	0	0	0	0	0	0	1	0	4
100	2461	Per	PCP				0	0	0	0	1	0	0	1	1	7
101	2463	IVR	PCP	1	103		1	0	0	0	0	0	0	1	1	5
102	2463	IVR	PCP	1	101.7	1	1	0	0	0	1	0	0	2	1	7
103	2463	IVR	PCP	1	104.6		1	0	0	0	1	0	0	3	1	1
104	2463	IVR	PCP	0	100		1	0	0	0	1	0	0	4	0	5
105	2463	IVR	PCP				1	0	0	1	0	0	0	5	0	3
106	2463	IVR	PCP	1	103.8		1	1	0	0	1	0	0	6	1	4
107	2463	IVR	PCP	1			1	0	0	0	0	0	0	7	1	7
108	2467	IVR	Urg				1	0	0	0	0	1	0	1	0	6
109	2480	IVR	Urg	1	101		1	0	0	0	0	0	0	1	1	4
110	2490	Web	PCP				0	0	0	1	0	0	1	1	0	1
111	2490	Web	PCP				1	0	0	0	0	0	0	2	1	1
112	2491	Web	Urg				0	0	1	0	0	1	0	1	1	0
113	2491	Web	Urg	1	101.4		1	0	1	0	0	0	0	2	1	4
114	2491	Web	Urg	1			1	1	0	0	0	0	0	3	1	3
115	2491	Web	Urg				0	0	0	0	0	1	0	4	0	2
116	2491	Web	PCP				0	0	1	0	0	1	0	5	0	5
117	2491	Web	Urg	0	102		0	0	1	0	0	0	0	6	0	5
118	2513	IVR	PCP				1	0	0	0	0	0	0	1	0	4
119	2513	IVR	PCP				1	0	0	0	0	0	0	2	0	3
120	2513	IVR	PCP				0	0	1	0	0	0	0	3	0	5
121	2533	IVR	PCP				1	0	0	0	0	0	0	1	0	5
122	2546	Web	ER				1	0	0	0	0	0	1	1	0	3
123	2546	Web	Urg	1	104		0	0	1	0	0	0	0	2	1	6
124	2548	Web	PCP				1	0	0	0	0	0	0	1	0	6
125	2548	Web	Urg	1			1	1	0	0	0	0	0	2	1	5
126	2575	IVR	PCP				1	0	0	0	0	0	0	1	1	1
127	2577	IVR	Urg				1	0	0	0	0	0	0	1	0	1
128	2577	IVR	PCP				0	0	0	0	0	0	1	2	0	5
129	2586	IVR	Urg				1	0	0	0	0	0	0	1	0	5
130	2586	IVR	Urg				0	0	0	0	0	1	0	2	0	4
131	2586	IVR	Urg				1	0	0	0	0	0	0	3	0	1
132	2586	IVR	PCP				0	0	0	0	1	0	0	4	0	1
133	2586	IVR	Urg				1	0	0	0	0	0	0	5	0	0
134	2586	IVR	Urg				0	0	0	0	1	0	0	6	0	0
135	2586	IVR	Urg				1	0	0	0	0	0	0	7	0	7
136	2599	Web	PCP				1	0	0	0	0	0	0	1	1	1
137	2599	Web	PCP	1	100		1	0	0	0	0	0	0	2	1	6
138	2603	IVR	Urg	1	100		1	0	0	0	0	0	0	1	1	6
139	2603	IVR	Urg	1	102		1	0	0	0	0	0	0	2	1	5
140	2603	IVR	ER				1	0	0	0	1	0	0	3	1	3
141	2609	Web	PCP				0	0	0	0	1	0	0	1	0	4
142	2609	Web	PCP	0	100.5		1	0	0	0	0	0	0	2	1	5
143	2609	Web	PCP	1	103.8	1	1	1	0	0	0	0	0	3	1	7
144	2609	Web	PCP				1	0	0	0	0	0	0	4	0	6
145	2645	IVR	PCP				1	0	0	0	0	0	0	1	1	7
146	2646	IVR	PCP				0	0	0	0	0	0	1	1	0	4
147	2657	IVR	Urg				0	0	0	0	0	1	0	1	0	4
148	2657	IVR	Urg				1	0	0	0	0	0	0	2	1	2
149	2660	Web	PCP	1	100.1		0	1	1	0	0	0	0	1	1	1
150	2660	Web	Urg				0	0	0	0	0	0	1	2	0	4
151	2660	Web	Urg				0	0	1	0	0	0	0	3	0	4
152	2660	Web	PCP	1			1	0	0	0	0	0	0	4	1	6
153	2660	Web	PCP				1	0	0	1	0	0	0	5	1	1
154	2660	Web	PCP	1	100.4		1	0	0	0	0	0	0	6	1	6
155	2660	Web	PCP	1	102.7		1	1	0	0	0	0	0	7	1	4
156	2661	IVR	PCP				1	0	0	0	0	1	0	1	1	2
157	2661	IVR	PCP				1	0	0	0	0	0	0	2	1	5
158	2661	IVR	PCP				1	0	0	0	0	0	0	3	1	2
159	2661	IVR	Urg	0	101		1	1	0	0	0	0	0	4	0	1
160	2673	Per	Urg				0	0	0	0	0	1	0	1	0	1
161	2673	Per	Urg				1	0	0	0	0	0	1	2	1	4
162	2693	Web	PCP				0	0	0	0	0	1	0	1	0	1
163	2693	Web	PCP				1	0	0	0	0	0	0	2	1	0
164	2693	Web	PCP				0	0	0	0	0	0	1	3	0	3
165	2694	Web	PCP				0	0	0	1	0	0	0	1	0	4
166	2694	Web	PCP	1			1	0	0	0	0	0	0	2	1	5
167	2694	Web	PCP				1	0	0	0	0	0	0	3	0	3
168	2694	Web	PCP	1		1	1	0	0	0	0	0	0	4	0	6
169	2694	Web	PCP				0	0	1	0	0	0	0	5	1	7
170	2701	Web	PCP				1	0	0	0	0	0	0	1	0	5
171	2701	Web	PCP				1	0	0	0	0	0	0	2	0	5
172	2729	Web	PCP	1			1	0	0	0	0	0	0	1	0	7
173	2729	Web	PCP				1	0	0	0	0	0	0	2	0	5
174	2729	Web	Urg				1	0	0	0	0	1	0	3	1	7
175	2730	IVR	PCP	0			0	1	0	0	0	0	1	1	0	0
176	2730	IVR	ER	1			1	0	0	0	0	0	0	2	1	5
177	2730	IVR	PCP				0	0	1	0	0	0	0	3	0	0
178	2732	Web	PCP				0	0	0	0	0	1	0	1	1	3
179	2735	Web	PCP				1	0	0	0	0	0	0	1	1	0
180	2735	Web	PCP	1			1	0	0	0	0	0	0	2	1	5
